# Supplementary material for: Lactylation‐Related Gene LILRB4 Predicts the Prognosis and Immunotherapy of Prostate Cancer Based on Machine Learning
Source: J Cell Mol Med. 2025 Jun 27;29(12):e70669. doi: 10.1111/jcmm.70669 (PMC12203412; doi:10.1111/jcmm.70669)
Supplement: Supplementary file 2 — Appendix S1. Supporting Information. [file JCMM-29-e70669-s001.xlsx]

## Sheet: supplementary table 1
Supplementary table 1. The 22 lactylation-related genes
	Gene	Function
	ARID3A	Regulate glucose metabolism
	CCNA2	Regulate glycolysis
	DDX39A	Regulate glycolysis
	EFNA3	Regulate glycolysis
	EHMT2	Regulate glycolysis
	FABP5	Regulate Metabolic reprogramming
	G6PD	Regulate pentose phosphate pathway
	H2AX	Regulate glycolysis
	HBB	Regulating the transportation and release of oxygen
	HMGA1	Regulate glycolysis
	KIF2C	Regulate glycolysis
	MKI67	Regulate glycolysis
	NUP50	Regulate glycolysis
	PFKP	Regulate glycolysis
	PKM2	Regulate glycolysis
	PLOD2	Regulate glycolysis
	RACGAP1	Regulates glucose metabolism
	RFC4	Regulate glycolysis or gluconeogenesis, and tetrahydrofolate metabolic process.
	STC1	Regulate glycolysis
	STMN1	Regulate glycolysis
	TKT	Regulate pentose phosphate pathway
	VCAN	Regulate glycolysis

## Sheet: Supplementary Table 2
Supplementary table 2. All the patient's informations.
Cancer	ID	Inpatient number	GS Score	PSA	T	N	M	Age	Height (cm)	Weight (kg)	Pathological Diagnosis
	1	12146XX	7	5.86	2	0	X	73	161	70	Prostatic acinar adenocarcinoma
	2	12171XX	7	16	3	0	X	73	168	63	Prostatic adenocarcinoma
	3	12184XX	8	37	2	0	0	57	173	84	Prostatic adenocarcinoma
	4	12200XX	7	17	3	0	1	60	173	71	Prostatic acinar adenocarcinoma
	5	12217XX	10	40.16	3	0	0	70	170	72	Prostatic adenocarcinoma
	6	12220XX	8	29	2	0	0	78	165	68	Prostatic adenocarcinoma
	7	12291XX	9	21	3	1	1	61	175	75	Prostatic acinar adenocarcinoma
	8	12308XX	7	45.5	3	0	0	80	160	69	Prostatic adenocarcinoma
	9	12313XX	7	21	2	0	1	71	163	80	Prostatic acinar adenocarcinoma
	10	12351XX	7	5.08	7	0	0	61	170	60	Prostatic acinar adenocarcinoma
	11	12071XX	9	14.6	3	X	X	73	173	78	Prostatic acinar adenocarcinoma
	12	12057XX	9	39.6	3	0	0	69	172	60	Prostatic adenocarcinoma
	13	12018XX	7	10.4	2	0	0	68	176	85	Prostatic adenocarcinoma
	14	12012XX	7	47	3	0	0	78	173	78	Prostatic acinar adenocarcinoma
	15	12002XX	9	11	3	0	X	72	170	65	Prostatic acinar adenocarcinoma
	16	11985XX	7	4.97	2	0	1	74	170	60	Prostatic acinar adenocarcinoma
	17	11959XX	7	21.3	2	0	0	67	167	69	Prostatic adenocarcinoma
	18	11959XX	8	17.7	3	0	1	76	168	60	Prostatic acinar adenocarcinoma
	19	11957XX	8	11	2	0	0	74	163	62	Prostatic acinar adenocarcinoma
	20	11922XX	6	5.03	1	0	0	61	170	65	Prostatic acinar adenocarcinoma
Normal		Inpatient number	PSA	Age	Height (cm)	Weight (kg)	Pathological Diagnosis
	1	12371XX	5.918	69	157	70	Benign prostatic tissue
	2	12370XX	6.46	68	172	60	Benign prostatic tissue
	3	12298XX	1.29	59	172	73	Benign prostatic tissue
	4	12276XX	6	66	168	65	Hyperplastic prostatic tissue
	5	12251XX	14.8	73	161	60	Hyperplastic prostatic tissue
	6	12223XX	2.8	71	172	85	Hyperplastic prostatic tissue
	7	12116XX	3.69	69	178	78	Hyperplastic prostatic tissue
	8	12052XX	2.29	70	172	68	Hyperplastic prostatic tissue
	9	12023XX	10.4	72	175	72	Hyperplastic prostatic tissue
	10	12019XX	9.8	76	168	50	Hyperplastic prostatic tissue
	11	11999XX	1.31	58	170	56	Hyperplastic prostatic tissue
	12	11931XX	5.01	74	168	65	Hyperplastic prostatic tissue
	13	11873XX	0.853	76	167	60	Hyperplastic prostatic tissue
	14	11848XX	4.62	74	167	69	Hyperplastic prostatic tissue
	15	11846XX	1.35	67	165	70	Hyperplastic prostatic tissue
	16	11835XX	2.59	79	178	72	Hyperplastic prostatic tissue
	17	11809XX	6.89	78	168	69	Hyperplastic prostatic tissue
	18	11805XX	13.8	73	176	50	Hyperplastic prostatic tissue
	19	11771XX	2.06	53	178	80	Hyperplastic prostatic tissue
	20	11702XX	3.91	66	182	80	Hyperplastic prostatic tissue
